# Supplementary material for: Promoting Intersectoral Collaboration Through the Evaluations of Public Health Interventions: Insights From Key Informants in 6 European Countries
Source: Int J Health Policy Manag. 2020 Feb 26;10(2):67–76. doi: 10.34172/ijhpm.2020.19 (PMC7947666; doi:10.34172/ijhpm.2020.19)
Supplement: Supplementary file 3 — Analysis and qualitative codes. [file ijhpm-10-67-Supp3.xlsx]

## Sheet: Analysis and qualitative codes
	Interview guide	Level 2 code	Level 1 code
				Austria				Denmark		England		Germany			Norway		Switzerland
	Current situation			5	7	8	11	4	13	12		9	16	17	6	10	3	14
	3. Evaluation of PHIs	Evaluation of PHIs needs to be strengthened in nearly all countries included in this study.	- Field of evaluation is very heterogenous - Nearly no quality control - More expertise needed	Very federalistic in Austria. There is a very heterogenic field of different kinds of evaluations. There is nearly no quality control of evaluations; except projects from the Austrian Health Promotion Foundation over a certain amoung of money	Hard to say in general	Health promotion activities - mainly process evaluation oriented projects; every project/activity will be evaluated. But these evaluations are very underfinanced, they are very small, they are mostly process evaluation and not so called summative evaluations. And I feel that the expertise of people doing the evaluations is not the best. So we have a quality problem even in these small process ori…	The situation in Austria is not so bad. Some interventions are quite good evalauted, some of them are not	I think the important thing for Denmark is that the fact that we have these 98 municipalities and they are responsible for providing public health, for their citizens in their municipality. That means that of course this is done in very different ways. There are some guidelines from national level, from the national board of health giving some ideas on how to do it and also pointing out some area…	There are three different kinds. I would say the national board of health has money that they give for bigger projects around the country for new innovative ways of doing things and it is quite a lot of money. For a few municipalities it is they can do something new, because they don’t have money for new interventions themselves.Another type is that types that are research based that the national…	no one way	Nationally we have a big research and development strategy and a direction of research. So our organization undertakes research itself. We then are influencing the national funding bodies who fund public health research. So quite a lot of our priorities and where we are picking issues that are happening at a local level some kind of natural experiments or innovation or where we feel there are gap…	The question is if there are population based public health prevention interventions and if they exist, there is the question if and how they get evaluated. I can only say that nowadays in general such interventions have to be evaluated often by legal or budgetary regulations and also people from academia, take care that the programs get evaluated. But in general, not everywhere where evaluation …	To answer this question first it is important to know about the structures of prevention tasks and for public health activities in Germany. Germany has a quite federalistic system. Federation and federal states the one field of tension and the other between social insurances and the public health services for which the responsibilities are in difference to many other European countries strongly c…	I cannot speak for the situation in Germany as a whole. But the institution I am working for, the Federal Centre for Health Education organizes nationwide prevention campaign and measures for the whole population or groups of the population. And for this purpose evaluation and quality insurance are of major importance.	I don’t know if there is a very systematic evaluation. Ministry of Health and Directorate of Health, are publishing reports were they are given update on the situation	There are probably evaluations on different levels. Most interventions of a certain size will be evaluated in one way or the other.	We evaluate quite comprehensive. So every intervention in particular the ones target at the whole population get evaluated periodically. The rule is to use formative evaluation. That means we don’t want to control, but we want to contribute to the learning of the programs. On the methodical level, as you know, you often come across some difficulties and you don’t have all the data you would like …	Generally speaking evaluations are always tied to interventions. Often certain institutes are responsible for these programs; meaning that they are also responsible for the evaluations. They mostly will commission evaluation institutes. This results in the fact that the field of evaluations is very heterogeneous, because the evaluations are strongly dependent on the interventions. What I see less…
	3.1. Involved actors and institutions	Evlauations of PHIs are mostly done by the implementing organization	- Companies implementing the intervetions - Minisrty of health - Companies specialized in evaluations	Depends from my point of view most evaluations are; who is involved. Health is an intersectoral agenda, HiaP, but in evaluation my perspective is that if there are any there are only a few evaluations interconnecting different sectors of responsibility for health; in the meaning of determinants of health. the more stakeholders you bring in the more work it means, the more time you need for it.	Ministry of health, social insurance agenices, main association. But mainly actors from the health sector	ministry of health, a lot of players on the federal level, Austrian health promotion fund, main association of social security funds	Gesundheit Österreich GmbH, private companies specialized in evaluation, University	Those involved in the evaluation will be those designing and implementing the intervention, those participating and then maybe a third party like an external party, like the university or a private company.I could also mention that the municipalities or this is my point of view or my feeling that they are starting really to realize the importance of working together across sectors also within the…	The first type is very often private consulting firms that do the evaluations; maybe a government agency of some kind. If it is a rather big evaluation a public offer is set and then the consultants and the researchers can beat and someone wins it. And of course the research, university based evaluations there the universities themselves do the evaluations. And the local it is sometime the munici…	5 Centers (for big evaluations)	Public health professionals, academics and the voluntary sector - the ones who deliver services local people seem to be of importance	There are different players acting in different areas. For different public health interventions, there are also different tools with different expertise necessary. And then there are certain institutes that are active in those areas and they can get assigned with “evaluation”.	There are the health insurance funds which evaluate their measures. Next to them there are also model/pilot projects and in their implementation scientific centers take part. The measures are advertised for bids, but more evaluation than this does not take place. Maybe some individual topics where scientists make applications to test the effectiveness of specific measures and they want to win the…	Mostly we work alone or in cooperation with people coming from the health sector. but sometimes there are more complex interventions including action in different sectors. In such cases also other departments like for example the ministry of finance for taxes are responsible for the evaluation of parts of the intervention.	It will always also be that the institutes themselves the ministry and the directorate collect data from the open sources, like the statistical data from statistics Norway.	That probably varies very much. For specific interventions there might be some sort of competition for the evaluation by different actors. More general policy level the directorate of health is coordinating	Actors involved in the intervention on all levels. Basically we ensure the quality of the evaluations and guarantee the independence of the evaluations. This means it is not possible to influence the evaluators.	The ones commissioning the evaluation and then often there are so called evaluation supporting groups consisting of various people who are somehow in connection with the intervention. This can be people from the cantons, people from the field, maybe people from the target group of this intervention. And then especially for the surveys there is a connection to the field.
	3.2. Tools or methods	Methods used for evaluation of PHIs are very diverse. Mix methods are needed	- Process evaluation - Qualitative and quantitative - Before and after evaluation - Good evaluation needs resources	The job of evaluations is to answer questions which are relevant for stakeholders who are responsible for interventions. And depending on this kind of questions, different kinds of methods are necessary or are relevant	Broad range of methods; qualitative and quantitative	Mainly process evaluation, mainly qualitative research.	Good evaluation starts with a good documentation of the intervention and a theory based concept. Austria, especially in the drug field, they are trying to set up systems to follow people. I think 10 years before they were a little bit more real evaluation studies. So, but this is also a question of financial means, because if you want to set up a good evaluation it costs a lot of money and in tim…	Huge focus on having both a process and an effect evaluation. But it is not like one specific method	RCT studies on PHIs but they are always university based and should be research based. And there are I think most evaluations are based on qualitative interviews, but there are also some measurements, before and after measurements. But they don’t really give validate; we don’t know if it is effect.	mixed method evaluations; impact evaluations; natural experiements	Quite a lot a range of tools; natural experiements like before and after or also mixed methods approach of qualitative and quantitative data depending on what's available and also process evaluation. Depending on the intervention & the funding available.	The general methods of evaluation research; often mainly qualitative evaluations but also impact evaluations.	As I already told you the health insurance funds evaluate their measures and this evaluation only includes like documentation of the measures. And the findings from the documentation will be summarized in the end. So it is not really evaluation.	Methods on very different levels; you need to observe which actions are involved in the intervention and then decide how to evaluate them.	Registered, quantitative data are the most important.	That also differs very much. What we would like to see more of is some sort of before and after evaluations. Very often that is not done, because evaluations are very often not planned at an early stage; some sort of qualitative evaluation during the evaluation the implementation	We live a participatory evaluation approach.	This is extremely heterogeneous. All various forms of qualitative methods, like individual interviews, group interviews, focus groups, all different kinds of surveys – online or not online. Or also some quantitative methods, like online surveys, questionnaires, measurements in the field. What I generally think is a conservative behavior regarding the choice of the method for the survey. I mean th…
	3.3. Benefits considered	Health benefits in their broadest sense	- Mostly health related outcomes - Effectiveness	Before I can proof the effectiveness of an evaluation I have to develop an evaluation. And the development of a complex PHI needs evaluation; needs feedback processes which evaluation guides.	On the one side to examine if the project is effective, but also to learn how to improve the quality of the process for the patients.	Mostly health outcomes; if not possible try to find intermediate outcomes.	I think one factor is really the economic pressure to find out which interventions works best and then distribute the financial means to the best working institutions. But this is also some kind of problem, because if the institutions know about the indicators for evaluation, they try to manipulate their documentation in the way that they are seen as doing a good work.	Health benefits of course, but also economically benefits I think is a very important aspect right now where resources are lacking and we want to spend the money the best possible way	I think almost only on health, but health in its broadest sense. I think maybe we are beginning to consider benefits outside of health, but it is difficult because of data.	depends on the intervention	Depends, but mostly health benefits.	The evaluations have the focus which is given from the contracting entity. These evaluations should find general information to decide if the money used for this intervention was spent effectively.	The health monitoring done by the Robert Koch Institute looks at social determinants as well. But the health insurance funds don’t differentiate such factors at all. Only gender.	It depends how broad you define health. Often the indicators are not directly related to health, but measure changes in behavior.	If the aims or their objectives of the policy are fulfilled and how the situation has developed. So it means both, that it is more on health data but it is also data regarding lifestyles, regarding life regarding the life school focus, social inequalities.	Should be effects of public health, but they are of course very hard to measure. We try to find some intermediate point between health outcome and the interventions.	The expected benefits always depend on the stakeholders. While establishing the specification sheets for the evaluation we also examine which benefits are important to include. In general we always would like to see optimization proposals. Sometimes it is also important just to know what is going on in the field as well as it is necessary for accountability. Switzerland is the only country where …	This depends very much on the intervention. Depending on the area of the intervention, indicators will be formulated. The main focus always is on health for sure, but sometimes also other benefits get considered. Especially if the main indicators regarding health are reachable with the help of intermediate aspects and collaboration with other sectors.
	3.4. Systematic link to eva. of clinical services	There needs to be a link to compare clincal services and PHIs, but cannot use the same methods	- The need to use the same methods has reduced - There are parallels, connections - Difficult to use methods from clinical services for PHIs	With PHIs you are on the system perspective. If you miss relevant indicators, it could also be a failure of the evaluation that the intervention showed no effect. Because you were not looking for the indicators which are relevant for this intervention. Clinical services are more on the individual level.	I think the demand for using similar methods has been for long times, as for example randomized trials. But I have the feeling that this changed over the last few years and the need to use the same criteria reduced, because often it is not even possible to use the same.	Probably there is. But I say we have a quality problem in health promotion. There is not much money in it, so you could say that the quality problem is not big, because it is not expensive. It’s a cheap problem. On the other side this would be a cynical standpoint. On the other side I would say it is not much money in it, but it is not much coming out of it. Because the interventions are not well…	I think in some evaluations are scientists from both sides involved. In some cases there is an interaction, but in many cases there is no link between these two fields.	I think in some situation there might be. Like for example that if we do some phi than we can save money in the clinical treatments.	No. But there is a growing recognition of the need of some sort of link I think. National clinical guidelines are growing in Denmark and this means that there is a growing focus on if they could have some kind of relevance to public health as well. There is a recognition that maybe we can use methods and that the areas are not completely apart. But on the other hand of course there is a recogniti…	not aware of any; NIHR funding both kinds of interventions; workshops/trainings from them will include both	Some of the PHIs are clinical interventions. So there is no difference, they are interwined in the UK.	No, there is no systematic link.	If so many actors are involved and the responsibilities are not clearly divided and as far as I am concerned the decision might be reasonable due to historical reasons but in the end it is the wrong decision to hand the responsibilities for prevention activities over to social insurance agencies, which are in competition with one another. This makes cooperation and a systematic way of evaluation …	Systematic link is hard to say. But there are parallels, there are interfaces and connections. For some interventions it is possible to create control groups, for population-based interventions this is rather hard.	The main institution to include data from all of these different areas. But of course there are some ethical barriers to really combining all the different sources of data.	No	No it is not really the same. The evaluations I am speaking about are evaluations of governmental or also non-governmental measures; evaluations in the area of politics. Ressortforschung is responsible for evaluations regarding treatment or intervention approaches.	This is a big discussion. Often the complexity of interventions would make them suitable for clinical study designs like RCTs. But they are often used, because these methods are highly discussed and you would need a great amount of test subjects in the intervention group and the same in the control group. So in Switzerland this is not often done, case studies are done more often instead.
	4. Changes	PHIs need to be evaluated more rigorously, accross all sectors and in a more standardized way to be able to compare studies	- Short-term effects of interventions need to be evaluated - Including other benefits than primary focus of intervention - Health in all policies - More rigorous evaluation of PHIs, more knowledge-based interventions - Standardising the evaluation of interventions	This means for me it is a positive tendency that these health outcomes which are mostly long term outcomes which are mostly interconnected with a lot of other relevant influencing factors. That tendency is going looking for more nearer short term effects of interventions which could be determinants for the assumed or targeted long term health outcomes. This heterogeneity does not allow drawing co…	hard to say in general	They did not seem to be interested in this kind of objective; bias based ending; to some extent independent evaluation. But they are interested in an evaluation that is very close to their own thinking. They are not interested in controversy. They are interested in affirmation. They are not interested in criticisms, but in confirmation. And this is the political truth and reality in Austria	x; In Austria we have this health in all policies. A approach which is now very prevalent and this means that health things are related to all policies and if you want to change something you have to involve all sectors responsible for this health related topic. I think this is clearly a trend in Austria that documentation is expanding. And another trend which I see in Austria is, especially in t…	I think my feeling is that it is starting to be more and more systematic and also done in the same way. And I think that this intersectoral collaboration is of course very linked to this, but it is also a trend of its own. That is my feeling, that it is really something people start to recognize that it is important to make a successful intervention and also sustainable intervention then they nee…	I think we have development now with more standards, more standards on what types of interventions, standards based on what we know from research, research and knowledge based interventions; standards for interventions that we know work in specific contexts. So that when we use standard interventions and the more we use standard documentation forms the less we need local evaluations and the more …	Since a few years ago public health is done locally and not on the national level anymore; a lot of the systems especially funding systems have not caught up with that - still waiting that the dust settles	In 2013 the responsibility for public health was moved to the local governments. Shift in public health is lead nationally and locally. Big impact on wider determinants of health when lead locally. But cuts in budgets means that quite a lot of those services commissioned previously cannot be continued.	The quantity of evaluative research has increased in the past twenty years.	One major difference from the past is the process made in health reporting which makes it possible to draw conclusions. Another positive development is that there are a lot of people trained in public health knowing the importance of evaluation for public health schemes which results in the hope that in the future there will be more rigorous evaluation of PHIs.	There are many things which have more or less not changed. Representative surveys for example are a quite old measure, but they still need to adapt to the ways of communication used today for example. The same is true for where to advertise or how to advertise interventions. For example are Smartphones or Facebook important?	Norway has a public health act that was implemented in 2012 and they are very ambitious to sort of act in terms of aiming to target inequalities of health, have a more HiaP approach. They are keen to continue to evaluate the act and so that the public health institute are collecting different data. But however, it may be a bit depending on the funding.	Actually in the last couple of years, it peaked around maybe 2006 or 2007. The number of evaluation is going up and then going a bit down after that. So there are obviously some trends. Has been a general trend towards requiring more knowledge based policies and there is a political demand, but we should not do public health interventions that are not knowledge based. There is a new government no…	Since 30 years our approach for evaluations has not changed and there are also no changes planned. We want to have a participative evaluation approach and we want benefit oriented evaluation with transparence.	The area of health promotion and prevention is quite young still. But I would say that in former times formative evaluation was a lot more popular. Nowadays the focus shifts more to impact studies. Another trend is that we work a lot with effect models which then also are the basis for evaluations. And another trend is the emerge of the economical question. What does it cost, what can we save, ca…
	PHI and IC
	5. Link between PHI and IC	Evaluation of PHIs can promote IC, can be seen as a by-poduct of the evaluation	- Evaluation can strengthen IC - Evaluation should not be burdened with strengthening IC - Mostly in indirect manner, as a by-product	I think evaluation has the potential for intersectoral collaboration, for strengthening IC	I don’t have that much experience with IC, but in general I would say yes, for sure.	I don’t think that this should be a task of evaluation. This over-burdens evaluation.	I think of course this could be, because you could set up intersectoral teams. So if you set up a for example a steering group for evaluation study were you include both or different sectors people learn to know each other and I think there is an added value if you do this.	And I think that that is what will happen now in Denmark as well that we focus more on IC and because of that we will also start to include that in the way we evaluate interventions and because of that we will probably start to work more intersectoral based.	Yes, they do!! They don’t have to call it health, but of course we need more health in all sectors. If an intervention turns out to be a good idea, we see that it very quickly spreads to other municipalities; eventually also other sectors; but there is growing IC and I don’t know whether evaluation has had a big impact or a small impact but I think it has had some impact.	Yes; can involve different people at different parts of the research process; evaluation could bring people from different sectors together. But sometimes there are like very keeks of gatekeepers who can put a block on that	I think it would be really hard to do a lot of the research by just one body, because you would only get one view and it would be quite limited or not embedded in practice. Doing it together makes it possible to also detect other opportunities for collaboration.	The thought of intersectoral collaboration can be nice, but the problem is that the interest from the ministries is not given for this. There is no acceptance for this. If the political will would be given, then there would be the need to change how ministries work.	I think that IC is useful and important. And a good evaluation will need such cooperation. Participative evaluation is of growing importance/recognition in Germany. Often there is no chance for good evaluation without cooperation. So it might be necessary. But too much cooperation and involvement of other actors might also have a negative impact. For example to publish results not influenced by o…	In any case! In Germany this has been the case for prevention activities regarding smoking. There we applied a policy mix and this work was also due to the data the health sector examined regarding smoking behavior.	So I don’t think that the interventions on themselves will have an effect, but I think it is more the broader view/focus of organizations. An the way they get evaluated: Yes of course it depends on the focus of the evaluation	Yes, mostly in indirect manner, as a by-product of the evaluation process.	Of course, involving the partners automatically influences the manner of the collaboration.	I don’t really think evaluation has a big influence on this. It needs a lot that sectors really start working together. They have different system logics and to make them working together is normally quite hard. I mean what evaluation can do is showing where it would make sense to work together and point that out repeatedly. But I don’t think that evaluation is able to create new collaborations. …
	5.1. What features of evaluation	Enabling strategies for promoting IC as part of PHI evaluation	Broader involvement in formulation of questions	This means what are the questions evaluation should answer. Formulating these questions, there is a potential for involving different sectors who could have an interest in this answers.
			Workshops to convene stakeholders	And if this different stakeholders from different sectors are together in a kind of workshop formulating the evaluation questions, choosing the outcomes and discussing the results there is broad possibility for IC too.
	Factors hindering/enabling IC		Hindering: - struggle about competencies Enabling: - different groups learn to work together - see the broad range of PHIs		You would need to involve more actors, more sectors.		Hindering factors are if there is struggling between the sections about the competencies, because sometimes it could be that the competencies are not so clear of the sectors and if there is struggling about different aspects this could hinder the things. Promote: if you have mixed expert groups from different sectors people learn to know each other and new things are growing, because they become …	Hinder the IC is this evaluation of monetary units. So if we can see that for example doing a PHI will decrease the number of patients to a certain clinical treatment then of course it might be a barrier, because also the hospitals need to have their patients.maybe one department can see that they will actually have quite a lot of expenses doing something and like the wins will be in another depa…	If they could say we know that this will improve the health of the children and we also know that this will improve their learning abilities. In that way evaluations or results from what kind of outcomes an intervention has can further promote the intersectoral collaboration of course.					From my perspective it is important to disseminate data or information about risky behavior regarding health.	I think to have this broad understanding how things are connected is very important. This is a process in my experience that to understand that so many sectors are responsible and to get them together and start working and so they be aware of that this is a concept.
	6. Ideas for options	The participatory approach, harmonized methods or including ohther people/sectors are strategies to promote IC through the evaluation of PHIs	- European Union projects - to have external pressure - participatory approach - harmonized methods - include other people/sectors - more standardized way of evaluation - local people as reseachers	participatory approach, participatory evaluation			International projects: European Union project which is cross-sectional, because then you have some external pressure that they have to work together. And the other way is I already said to involve all institutions who are somehow related to some topic or to some tasks	Thing that could be done is to have this more systematic way of evaluating; Denmark it would be important to have a more shared and common way of evaluating interventions	Well it would be really, really relevant if evaluators were better at thinking of other endpoints for the evaluation of health. And talk to people from other sectors, about the intervention affected them and their work; including other people than health in evaluations would be really good.		So we are using local people as researchers. And I think you get a completely different perspective than what you would get if it was an academic research coming from the university. So I think we are exploring now and exploited now a lot more than we have done in the past. + including non-health actors already mentioned			For me this is not a question of changing the approach of evaluation, but rather to think about how to disseminate and communicate the results of evaluation. It is important to pool the results and then disseminate them into the practice. This is an important approach to also include the communicative component. And try to translate it into practice. -> clrealy shows that awareness for IC and wid…	I think that this awareness that there are so many actors that are responsible. So I think it is really a demanding process that it means resources, it means time that people learn to work together.	But to further promote cross-sectoral collaboration you probably also the need the more qualitative aspects of the evaluation and you probably need to link in some way the outcome successes if you find them to the fact that several sectors were involved. And I think you can probably do that because I think the cross-sectoral interventions should be more effectful probably than.
	7. Importance of evaluation (compared to other ways)	Evaluation of PHIs is important for improving IC as are other approaches; important to frame it right - to make sure other actors feel included and not get tired of being asked to support the health sector	- Evaluation is important for promoting IC - Other sectors might be tired of alway being asked to support the health sector - frame it differently - Need to include all actors - Needs IC and other approaches, none can be successful alone		I think that they need to work together.		I think it is quite important the evaluation.	As I said earlier that including this aspect in the evaluations will make us start to think about what IC can do and what it can not do. And it will provide us with some knowledge on how to be better in working across sectors. And creating more sustainable interventions in the future, so I think it is quite important even though we probably have not done it enough until now. I think it can very w…	It plays a role but I don’t know what role, how big it is.	Probably less important; evaluation feels more like something external. Other things are trying to improve outcomes in a long run; evaluation in itself won't improve outcomes, is something external.	I think it is absolutely critical that those IC occur in order to make sure that the research undertaken can be applied and translated to practice and that practice can also inform research. Compared to other ways I think there are a number of layers.			How important is hard to say, but it is clear for me that it is of certain relevance. It is hard to bring this into a certain ranking sequence. There are very huge overlaps. It is hard to differentiate clearly between them.	Has to be that as I said that all the stakeholders that are involved are included somehow. Then I think it is important. I think it needs to be sort of together somehow.	I think maybe the HiaP approach works only until a certain limit, because I think the other sectors might get tired of the health sector coming always talking about health outcomes and you have to consider health outcomes. So I think a more fruitful way to approach the cross-sectoral cooperation is to indentify common goals that are not necessarily related to health or not formulated in health te…	It is extremely important. If for the process of evaluation everyone is sitting at one table and based on this there is reflection and trying to find a consensus this is amazing. Because in the end there is more clarity about the similarities and differences and this is a good basis for deciding how to go on. One should never forget that evaluation is a process and a product. So one should not on…
	Specific options promoting IC
	8. Non-health benefits	Including non-health benefits in the evaluation of PHIs is very important and will raise the need to include non-health actors as well	- Very important to see also non-health benefits of interventions - Would naturally also involve other institutions	Sure! That’s the question of selecting outcomes, yes.	Yes for sure. It would be important to include them as outcomes, to take them into account.	Well, evaluation could of course in any projects or any aspects the evaluation can be helpful in seeing benefits	Yes, I think but it is also always a little bit dangerous and it is also a trend to have the economic benefits of interventions	Yes sure	Yes, very much.	Yes, logically that makes sense; yes I think it including indicators other than health improvement should facilitate IC.	Yes, I think non-health benefits, particularly social benefits, are really important. Because it would involved a range of other organizations. It would naturally bring in a different brief of experts that you would not have considered.	Possibly yes. I say possible because the interest of responsible different ministries would be of crucial importance.	I don’t think so. I think the cooperation depends on other aspects. I think it is crucial that other sectors start thinking about health. Health impact assessments are really important. If the political will is there, then yes.	Yes, I would say so. There are health topics where automatically other sectors are involved or necessary.	Absolutely. I think that particularly to evaluate the process of the participants experiences of the process would be very helpful in addition.	Yes, well because as I mentioned that the other sectors usually have other goals on themselves. So that’s one obvious point. And also health outcomes usually have a very long time span. So most of the things we can measure in health outcomes won’t be realized in many years. but then you can choose some intermediate outcome that is not directly related to health and relate that to health through r…	Yes we already try to get involved in central businesses of areas of politics where health aspects are relevant or could be relevant.	In general I think including other aspects in the evaluation is really important. I am not sure if this is able to create new collaborations, but it could be a start, like an initialization to do so.
	8.1. Important benefits	Depending on the intervention different benefits should be included in the evaluation of PHIs; highlighted socio-economic, social, economic and children and families benfeits	- Socio-economic - Social benefits - Economic - Children and families	For me it depends on the kind of intervention and the kind of settings. I would say if it is about; you know it is kind of perspective	It depends on the type of intervention. But in general I would say socio-economic; social benefits.	All outcomes that are important for the intervened (in) systems.	Economic benefits	That is really hard, we are so used to thinking about health, right. It depends really much on which PHI we are talking about, I guess.	There are a lot. Those types of benefits that will affect what is being done in other sectors. If we could see for all PHIs targeting children or families what the effect on the children’s later youth education level is that would be really, really good; because everyone realizes that that is very important for the future life of children.	Depends on the particular project or evaluation; on the sector and the kind of collaborator	Depend completely on what intervention and the aim	I am not sure, cannot answer this question.	Depends on the intervention I would say. For me it would be important to think overarching and consider the overall situation. There is a strong political thinking to only consider one aspect and maybe consider this aspect from different perspectives, but it is not considered which impacts this might have for other sectors.	What is most important is hard to say. But always important are financial aspects.	The process is the sort of point; peace, shelter, environment and good education and so forth. And that’s also really demands IC	Depends on the situation, but you know I have a pretty broad view of the health determinants. So pretty much anything that in some way has a casual relationship to health and I think most aspects of life have. But I am always for measuring distributional effects of it.		This again depends on the working field. You need to observe how other sectors work, what is important for them, where they orientate. You cannot say there is a set of indicators and this seven indicators are the solution now.
	9. Non-health actors	Very important to include non-health actors to see also other aspects	- Important for having an influence on the impact - No other way to get IC than by including them - Of major importance if you want to evaluated benefit oriented - Need to see a benefit from being part of this	Sure!!	Yes for sure, because if I do not involve the actors, it will be hard to have a influence on the impacts.	To some extend it makes sense.	Of course	Yes of course. Sure, again as I said and I think that is really what is happening in Denmark, if others than health were involved in the intervention then they will also be involved in the evaluation, because I think this is really important to see also other aspects	Yes, but I think it is less important than evaluating non-health benefits.	Yes. I don't see I get IC any other way if you only involve partners from one sector. What then is the motivation for them to get involved if they can't have any say or influence on what we decide to do.	Yes, absolutely. And particularly the community sector, which are often not the ones who apply for big grants, but I think they are absolutely critical to be part of design and delivery of research and evaluation.	There is no communication together, which would be necessary to establish this and to be able to find such common areas.	We try to do it, but it is hard. Because other people don’t have the public health way of thinking. And it is hard to find a common language and the willingness to work together.	If I can manage to involve them in the evaluation, whatever they are doing there then, this for sure would promote the cooperation. It needs to fit from a professional perspective.	In the understanding, a health promotion way of understanding health that would be very important.	Obviously	This is of major importance if you want to evaluated benefit oriented, you need to include the bosses. Otherwise you just evaluate something in the landscape and no one will read it and no one will need it.	Generally yes, but the question is why would they want to be involved? Mostly it is already really hard to involve the actors which are really important for the intervention. They need to have or see a benefit. If they are complete outsiders it will mostly be hard to motivate them to participate in the evaluation.
	9.1. Important sectors	Depending on the intervention different actors should be included in the evaluation of PHIs, highlighted social, environment, job, academia and education sector	- Social sector - Environment sector - Job sector - Academia - Education sector	It depends.	This strongly depends on the intervention. For us working in the health sectors I can only say that often social factors are really important. But also the environment and I can imagine that there are some more which I cannot think of right now.		I think most important is the labor sector, the school sector, social affairs of course, in some cases also the financial sector and industry. I think you should not forget the industry to get them as partners and not as enemy. Depends on the topic, the intervention and the target. If only could involve one, social sector. Because I think there is a big correlation between social indicators and h…	I think again now it depends very much on the type of intervention.	Job sector perhaps. Very, very expensive when people are unemployed; highly impact the economy on all level and that’s always a good argument, economy. Even though I don’t think it is the most important, it is something that is being heard.	No, because I think it depends on the topic of the intervention.	Depends. Obviously academic and also the provider of the service.			It is hard to say which sector would be most important; because this would require processes of consideration and also information and criteria to state why what is important for me. Yes it depends on which topic you are working right now.	It is a little bit difficult to say, because it depends on what the target group of the intervention would be.	Again that would depend on the situation and what you are evaluation. But obviously the education sector is very important, because they affect people early in life and the health effects of what happens in education is/are major.	environment and economy	Depends on the target group again. You need to consider in which area you are operating and then decide.
	10. Designated body	A designated body for evaluation can support IC and would create room for different stakeholders to meet and evaluate together	-Would support both IC and the evaluation of PHIs - National agency can help municipalities to do evaluations - Create quite a lot of opportunities for people to come together	Sure, sure. Example of Switzerland.	I think this would support the area as a whole; so yes why not.	So my basic point is I don’t think that evaluation should be a burdened with the task of supporting IC. I am repeating that. Yes it could work. It could not only work it would be necessary.	Of course this could help, yes. I think if there is a general budget for evaluation of PHIs, different institutions could make agendas.	I certainly think, because I think that giving an area more attention always is a good idea in these questions	I think we need a national body for knowledge transferring of together with results from evaluations and transfer the results out to other agencies and municipalities and I think we need a national agency that will help municipalities participate in evaluations.	No, I just can’t really imagine that happens. So many things happen on a local basis. So I guess we do kind of have it, but is definitely I suppose the organization itself is not intersectoral I am much more a fan of kind of grass root things anyway.	Yes, because we can create quite a lot of those opportunities for people to come into a room together.	The political will would need to be given. Evaluation is a necessity which mostly is seen as successfully achieved if documentation is done. Most even are afraid of true evaluation, because it could be that the intervention is not effective. Maybe additionally also not only not effective but also not cost-effective. Then the question would arise why we spent money on this and nobody wants that. M…	In Germany this would be completely unrealistic and I think also not desired, because there is very less national coordination. Yes body for federal states might work. But it would be important that they can act independently.	If it is well done and the things are pooled and good communicated this can work perhaps. Harmonized methods somehow would be a pre-condition for the national body. Or the national body could harmonize methods.	Yes, it could. If I think it mainly does in the countries that have that. So if you have a national body with good data on many areas, than that would certainly promote IC. It would of course be that the different professionals are working there and that they have a high quality of data.	It could; trying to establish right now. I think there is a demand out there for you know for good evaluation resources. So if they think strategically wise, probably it could be a success.	No! Would be like a fourth power in the state.	I am not sure what you mean by national evaluation body. We have the Swiss evaluation company. There are different working groups and they consists of people with different backgrounds, from different sectors. If this promotes intersectoral collaboration in the end is still a question, but it for sure promotes the understanding or the learning from each other across the borders of sectors.
		Key qualities of designated body are sufficient political will and an intersectoral team	- Political will needs to be given - Needs to be intersectoral		Clear tasks, a certain binding character, meaning that there are clear definitions what should be evaluated, legal anchoring and balanced professional combination. The political will to establish this body would be needed.						I don't think it is about qualities. I think it is about the remit; being very clear about the role and remit. Independence is really important, because then it is more acceptable if it is an independent voice or opinion which is an expert opinion.		act independently	It needs to be networked well, good communicated, needs to integrate a lot of different actors, bring them together at one table, the equipment needs to be appropriate to be able to fulfill this work in a professional way.	National body with good data on many areas; different professionals; a high quality of data.			What probably would be needed is a stronger cooperation in the area of evaluation among the existing institutes. What would increase the intersectoral evaluation in general is having people with different backgrounds and also a background in evaluation. What is need additionally, is a openness for other sectors as well as exchange.
	11. Harmonized methods	Harmonizing indicatrs and methodical standards can help to promote IC, but not harmonized methods overall	- Harmonizing indicators and methodical standards - Not harmonizing methods - Should not ruin plurality	I think it is a double sided knife. I think if you are looking at evaluation of approaches and if you look at core indicators which should have been assessed in an evaluation, then it makes sense. If you say all make it the same way, then there is only one way of evaluation and the question one size fits it all does not work.	Generally harmonization is good, but only if it harmnoizes like methodical standards. But it won't work always everywhere.	I don’t think this would have an impact on whether IC takes place or not. Not much impact at least. But of course the harmonization of instruments, tools, indicators – this is wishful.	Mhh, if they are already doing some evaluation I think of course it could be good to harmonize the instruments. But I think it would be much more useful if they plan the things together. And it is not so easy to change things and I think it is a huge amount of work to change things and I don’t know if it is worth the benefit you have from it.	That harmonizing the way of doing it is important, yes	Oh yes, that would be great. That would really be great. We need national indicators, because as I said I think we are going in the direction of more standardized interventions and more documentation but the documentation differs so much between sectors that we can’t compare results. So if we have the same methods and the same types of indicators , and if we have these indicators that we can all …	So if you can have a shared basket of indicators and also shared like data collection systems, so within organizations	Yes, I think it would be great, but the world does not work like this. Indicators + outcomes: absolutely, I think that is really important in order to not to have inconsistent ways of delivery.	No, because the methodology for evaluation between the different responsible actors depending on the various interventions/areas is finally the same anyway.	More mixed method is necessary. Thus, harmonizing methods not possible. Yes indicators would be useful. The actors in the practice have been one step ahead, trying to implement this but politic said that they don’t want to have many of the indictors.	A harmonization is for sure useful. But there are areas where it is really hard to harmonize or not possible. If the harmonization is successful and as a result comparison of different study results can be increased or the possibility to establish connections may improve, this for sure would be a profit. But the pre-condition is that the attempt to harmonize does not ruin plurality. Indicators: I…	No. I don’t think so. I think it is more important that different methods are existing; So instead of harmonizing I would rather say that it should be acceptable with both qualitative and quantitative data. And very different types of data within these.	Yes. I think so. Although I am not sure if health effects always should be directly included as I have mentioned before. We should be, you know, we should be aware of the health link of course.	I would say it depends. If you mean to apply a mix of methods yes; mix of methods and data triangulation is a must. But forced methods and harmonization of the theory is not useful at all.	This is a difficult question, because evaluation is very heterogeneous and this also has its reason or its cause. Because the interventions are very different; you also need different methods for these interventions to really be able to evaluate them and answer the questions which need to be answered. Generally I am not sure if this is the right way. What I think is more important regarding this …
	12. Health impact assessment	HIA can help in promoting IC; is looks at health benefits from another perspective. Political will for HIA important --> enabling conditions for effective strategies	- HIA is very important - Goes in the same direction as non-health benefits and actors - HIA is nothing else than a methodology - Looking at health benefits from another perspective	For sure, yes.	Yes, it goes in the same direction as non-health benefits and actors.	No, the health impact assessment is a very specific instrument, it is a methodology. It is nothing else than a methodology. No.	Of course.	I guess it can, because that’s also a way of looking at the benefits and the costs for different units. So maybe the health impact assessment should just have like an extra feature making sure that when you are doing the health impact assessment that you are thinking about this intersectoral way of looking at it. But yes I think that could also work.	Yes! But it can of course, but the way they have been tried in Denmark was just too complicated and bureaucratic so that everybody got fed up with health which was not exactly the point. So we need to do it in a very non-bureaucratic way and in a way that people don’t feel that is something oh we also have to do, but something they can see an interest in and we have been a little bit too colonial…	I see that relates to what I said to the previous question, it only helps if everybody is already signed up to a health agenda. So I guess health impact assessment in itself I don’t think promotes collaboration; IC.	Yes, I think HIA has a really big reach to play actually.	In principle yes, if the political will is given.	I think HIAs need to be implemented more often and they somehow require intersectoral cooperation. But I am skeptical how this should work in practice; because especially political actors from other sectors don’t have any interest in thinking about health. If the political will exists, yes for sure.	I am not an expert with health impact assessments, therefore I cannot really answer this question. Would need speculate.	Yes it absolutely should. But I know that it has not been very easy to achieve that.	Yes I do. But it depends a bit I think on how the health impact assessments are framed.	Yes	To examine the potential health impacts and consequences on health of decision, mostly political decisions, made in various sectors. And to agree on similar indicators which need to be considered if health impact assessments are applied. This can promote joint understanding in various sectors in regards to health questions. I think yes, because a joint understanding, if health impact assessments …
	Other question
	14. Importance of cost-effectiveness	When evaluating PHIs, cost-effectivess is important, but has ist limits. To demonstrate the cost-effectiveness of PHIs is almost like an optional extra; important only when it is possible.	.- not really easy; assume a lot of things - important, but not always possible - very important, to sell your results - very often we cannot measure it - almost like an optional extra - very difficult, danger of using simplistic models - the relation between the expense of the evaluation and the expense of the intervention must be justified	I think a lot of people want to have it, but it is not as easy as they think. And there is not so evidence based, because there are a lot of, you assume a lot of things if you do cost-effectiveness evaluations.	It is not important for me. I am an economist and I think that it is often not possible and it can also be misspent. If it is possible, it is always good to show it. But it should not be demanded, because often it is simply not possible, because the interventions are too broad.	Central, central role; important role. I think that no evaluation should be conducted without looking at cost-effectiveness.	I think it should have an important role, but you should always distinguish between long term and short term effects. And it should not dominate the research. But I think it is always an important thing to sell your results; to have this economic things in your study.	I think that’s quite important, because even though we as public health people want to save the world sometime, we have limited resources to do that with. So I think it is important to see what we can get from what we have.	Should is a interesting part, because…I know that it plays a role, it plays a big role and if we were able to measure everything as costs and effect it should play a big role. We don’t ask for cost-effectiveness if man broke a leg, so why do we have to do it when it is PHIs. So there are many problems, the appropriateness of it as the one and only and also that we can’t measure it, very often we …	I think a lot of commissioners want to know if something is value for money. And I think that is important. If you have the resource and it is feasible then it is very important and great to do it. Almost like an optional extra.	When possible cost-effectiveness should always be looke at. So when you are looking at the effectiveness ideally you would also look at cost-effectiveness where it is possible to do so. So I think it is key.	Very important; this is one main point of evaluations	Important!	Cost-effectiveness/benefit analysis are for sure very important. But the problem is that it is not so easy to conduct them in the area of public health. Thus, they are important but you need to be careful when implementing them. It needs to be communicated in a transparent way that there are limitations in applying such methods to public health.	It should not play a very large role. Because it is very, very difficult to estimate cost-effectiveness and because it very difficult there is the danger that you choose very simplistic models.	I think it has to play a limited role. Because I think there are too many uncertain variables involved. So I think for the most interesting PHI you can’t really make those kinds of calculations. And I think also even if we had them, you know I think politics would overrule them, because public health tends to be more political than really knowledge based anyway.	This is an old problem. Don’t examine but think about the following: the relation between the expense of the evaluation and the expense of the intervention must be justified.	Cost-effectiveness is important. I need to say that you cannot reduce health promotion to economical questions in terms of return on investment. I invest, how much do I get back? This would be a shortened question. It is important, but not enough, because the benefits do not need to be monetary but it can be better health, better education, more culture, more quality of life. But cost-effectivene…
	15. Evaluation help prioritize between PHIs & curative services	PHIs and curative services are completely different and should not directly compete for money. Benefits of PHIs are often only visible in the long run, short-term indicators are crucial to demonstrate their importance and potential for prevention	.- harms of not implementing PHIs - need to show that the gain of healthy years is cheaper by putting the money into the health promotion sector than to put it into medicine or clinical - politics need to see benefit of PHIs - see benefits of PHIs much later, some kind of economical measure - public health and curative interventions should not compete, completely different - need more evidence to…	Yes I would look at harms you know.	In general I would say it is important that they both are not so much in direct competition.	The first thing is; public health and health promotion especially need more and better evidence-base and we need to show, not only to show that our interventions help increase health, but we have to show that this can be done in a; the gain of healthy years is cheaper by putting the money into the health promotion sector than to put it into medicine or clinical	How to help the PHIs I think it should be in the agenda of the ministry of health and maybe some resources should be especially dedicated to evaluation of PHIs. I think it is a thing of policy to see the importance of this kind of evaluation.	That’s a good question, because the problem is often that we see the effects of the PHI much later. But I guess then including some kind of economically measure is important.	Of course it would be very, very nice if we had more good evaluations of PHIs. There is a priority that should shift towards more PHIs, yes. I don’t know how to do it and I don’t know what the amount should be, but as there is hardly no money, research money going into PHIs research of course it should shift.	We need more kind of methodological development. So to be able to capture preventative benefits of PHIs. I think we need more evidence to convince people that putting money upstream will actually save money downstream.	I think one of the struggles we have within the public health community is often the benefits of public health interventions are much longer termed. And PHIs cannot change that. Certainly policy makers, practitioners and academics need to recognize that you won't see benefits for long term.	Both fields are organized and financed completely different. So there is no relationship.	These are two different levels. It is necessary to implement more PHIs, but this should not result in deteriorating the supply structures. They both are needed and also somehow need each other.	In many cases methods which are used for clinical interventions cannot be applied for PHIs. The problem often is that benefits of PHIs are only visible in the long-term. Thus, in the short-term support goals need to be sufficient.	I think maybe the answer is, I think that it is quite difficult to compare the clinical interventions with the more PHIs	That’s sort of in the same; I think it is very difficult to address that question through those kind of tools.	They should not compete.	Generally I think you really need to be open about the methods. You need to look at all possible options and then usually apply mixed methods. And this can also include clinical methods if this is realistic in the area. In Switzerland we practically only use mixed methods, because the effects are on different levels, affecting different areas, that’s why you need different methods to answer the q…
	16. Comments					quality problem in Austria						Evaluation research is a very complex scientific art, which however is almost often financed by governments or other important stakeholders. So the first challenge of evaluative institutes is to implement - and if necessary also defend - the given and adequate scientific methods in the process of evaluation. Evaluation research may be an important tool to allocate public resources but everybody a…	The knowledge we have about effectiveness of measures internationally there is the problem that usually there is no research about adverse effects. And they do exist		So that’s why it is so important to have this IC, because that is where you know the minds of people are very but not only so narrow to the so classical health to say. So that’s why it is so important to have this IC.		This IC is like visiting their gardens and talking about their flowers. And then they come visiting your garden and comment on it. And this is how it should be. But the real benefits will only manifest if we finally stop to try to tailor everything to gardens in regards of the legislation.	Ranking: Generally speaking I think all approaches are really good. But the question often is what really works in reality. They are also on different levels which makes it hard to rank them. Non-health benefits are on place 5 not because I think they are not important, but because of their ability to create power. I think to include actors is something active, to motivate them to participate – t…
